# Supplementary material for: PFKP Activation Ameliorates Foot Process Fusion in Podocytes in Diabetic Kidney Disease
Source: Front Endocrinol (Lausanne). 2022 Jan 14;12:797025. doi: 10.3389/fendo.2021.797025 (PMC8794994; doi:10.3389/fendo.2021.797025)
Supplement: Supplementary file 2 [file DataSheet_2.xlsx]

## Sheet: Sheet1
Transitions	Retention Time(min)	QC RSD	p-value	Fold change	Metabolite Name	control1	control2	control3	HG1	HG2	HG3	Unnamed: 12
455.1 / 97.0	5.18803	0.0496683	0.00180627	0.300939	Flavin mononucleotide (FMN)	0.0234903	0.0202972	0.0277859	0.00793014	0.00770988	0.00589925
89.2 / 43.0	1.99002	0.0989785	0.00754929	0.655472	Lactate	28.4916	32.2873	33.3008	17.6794	20.794	23.1932
191.0 / 73.0	7.7142	0.0410396	0.0122413	1.17946	Isocitrate	0.0422466	0.0374338	0.0382137	0.0459076	0.0476193	0.0455241
259.1 / 97.0	7.3558	0.0519723	0.0210961	2.03682	Beta-D-Fructose 6-phosphate	0.826437	2.13399	1.34158	2.94791	2.67534	3.13915
339.1 / 97.0	10.9887	0.0772413	0.0232575	15.7309	D-Fructose 1,6-bisphosphate（FBP）	0.349234	0.352398	0.616898	2.81834	1.81661	1.61068
169.1 / 97.0	6.27439	0.0251985	0.0315977	2.60768	Dihydroxyacetone phosphate	2.63724	4.56434	6.38084	13.0287	7.95592	14.4339
259.0 / 97.0	8.29445	0.0207792	0.37412	1.81425	D-Glucose 6-phosphate	0.0688663	1.54081	0.253068	1.35162	1.30797	0.719889
808.2 / 408.1	6.03866	0.00998506	0.67974	1.072	Acetyl coenzyme A (Acetyl-CoA)	0.0290432	0.0226805	0.0242164	0.0236156	0.023406	0.0343861
185.0 / 97.0	7.89243	0.0146201	0.443166	1.38385	3-Phospho-D-glycerate	7.46317	12.5754	20.9067	27.6452	17.7296	11.2875
191.1 / 87.1	7.78945	0.0210061	0.886006	1.08734	Citrate	98.7506	130.05	12.1572	38.8603	82.6304	140.512
117.1 / 73.0	4.84873	0.0202742	0.0971904	2.2117	Succinate	0.348343	0.0355058	0.137479	0.352103	0.448918	0.352002
522.0 / 159.1	10.2314	0.142731	0.137512	2.97367	Guanosine 5'-triphosphate (GTP)	0.0377804	0.0296591	0.0347854	0.0567185	0.0742113	0.173053
423.0 / 302.0	9.0208	0.149731	0.178249	0.699983	Thiamine pyrophosphate (TPP)	0.0160371	0.00887214	0.0110614	0.00959436	0.00761345	0.00797102
133.0 / 115.1	5.31412	0.0137015	0.202786	0.35464	L-Malic acid	6.00501	1.56847	2.21936	1.25876	1.04419	1.16998
328.0 / 134.0	2.28523	0.0352034	0.204241	2.1254	Cyclic AMP	0.000420602	0.000309625	0.000359871	0.0004416	0.00057249	0.0013028
145.2 / 101.1	4.04833	0.0405671	0.207248	0.250042	alpha-ketoglutarate	2.10391	0.388308	0.690541	0.31387	0.253187	0.228768
362.1 / 79.1	7.81941	0.0776697	0.209977	9.06068	GMP	0.00608791	0.0014968	0.000760736	0.00773759	0.012952	0.0549259
115.1 / 71.1	4.29376	0.0102596	0.266221	0.425726	Fumarate	1.05574	0.224581	0.453912	0.364634	0.246199	0.127477
346.1 / 79.0	6.25279	0.0509597	0.290677	1.89448	Adenosine monophosphate	0.0453913	0.0126199	0.0180564	0.0288602	0.0362093	0.0790387
167.1 / 79.0	7.5932	0.0322921	0.502377	1.26495	Phosphoenolpyruvate	2.14331	3.65446	4.34168	5.88622	4.5771	2.36261
131.1 / 87.1	4.34799	0.0316937	0.887921	1.07233	Oxaloacetate	80.5365	23.4287	147.155	111.865	104.748	52.6713
662.1 / 540.0	6.43435	0.0783935	0.907094	1.06077	NAD	0.0275155	0.00558596	0.00956117	0.0138284	0.0129993	0.0184274
173.1 / 85.1	7.11851	0.0084744	0.917963	1.02409	cis-Aconitate	0.0458799	0.022417	0.0284064	0.031507	0.0341919	0.0333345
744.1 / 408.0	10.0887	0.101133	0.925284	1.03215	NADPH	0.241257	0.0953673	0.131783	0.174763	0.113337	0.195368
742.1 / 620.0	10.0907	0.0224112	0.931066	0.962006	NADP	0.176043	0.0417469	0.0860399	0.0867435	0.0810689	0.124474
664.1 / 408.0	6.43077				NADH
87.1 / 43.1	1.56345				Pyruvate
866.1 / 408.1	9.04308				Succinyl coenzyme A (Succinyl-CoA)
880.1 / 407.9	8.83229				Glutaryl-CoA
